# Supplementary material for: Suprachiasmatic nucleus-dependent and independent outputs driving rhythmic activity in hypothalamic and thalamic neurons
Source: BMC Biol. 2020 Sep 30;18:134. doi: 10.1186/s12915-020-00871-8 (PMC7528611; doi:10.1186/s12915-020-00871-8)
Supplement: Supplementary file 8 — Additional file 8. Raw data used for statistical analysis in all main figures. [file 12915_2020_871_MOESM8_ESM.xlsx]

## Sheet: Fig 1a
		Number of cells									% of cells
	D-V position (mm)	Inhibited	mixed	GABA act.	Glu. Act.	Glu. Disinhib	No response	total		D-V position (mm)	Inhibited	mixed	GABA act.	Glu. Act.	Glu. Disinhib	No response
	<500	5	6	0	3	1	10	25		<500	20	24	0	12	4	40
	500 to 600	5	2	3	6	0	36	52		500 to 600	9.61538	3.84615	8.33333	11.5385	0	69.2308
	600 to 700	5	3	2	5	2	39	56		600 to 700	8.92857	5.35714	5.12821	8.92857	3.57143	69.6429
	700 to 800	4	3	0	4	6	51	68		700 to 800	5.88235	4.41176	0	5.88235	8.82353	75
	800 to 900	3	0	1	7	2	52	65		800 to 900	4.61538	0	1.92308	10.7692	3.07692	80
	900 to 1000	4	2	3	3	2	76	90		900 to 1000	4.44444	2.22222	3.94737	3.33333	2.22222	84.4444
	1000 to 1100	4	1	1	9	0	30	45		1000 to 1100	8.88889	2.22222	3.33333	20	0	66.6667
	1100 to 1200	2	0	2	1	0	88	93		1100 to 1200	2.15054	0	2.27273	1.07527	0	94.6237
	1200 to 1300	3	0	0	2	0	33	38		1200 to 1300	7.89474	0	0	5.26316	0	86.8421
	1300 to 1400	0	1	0	1	0	40	42		1300 to 1400	0	2.38095	0	2.38095	0	95.2381
	1400 to 1500	0	0	0	2	0	20	22		1400 to 1500	0	0	0	9.09091	0	90.9091
	>1500	1	0	0	4	0	65	70		>1500	1.42857	0	0	5.71429	0	92.8571
	total	36	18	12	47	13	540	666		total	5.40541	2.7027	2.22222	7.05706	1.95195

## Sheet: Fig 1b
	Time to response onset (ms)							For mixed-effects linear model
	Inhibited (1)	mixed (2)	GABA act. (3)	Glu. Act. (4)	Glu. Disinhib (5)			CELL ID	SLICE ID	RT (1-5)	DATA			Type III Tests of Fixed Effectsa
	6	7	11	7	11			31	2	1	6			Source	Numerator df	Denominator df	F	Sig.
	11	11	8	14	10			63	5	1	11			Intercept	1	46.846	258.567	0
	10	17	19	18	12			65	5	1	10			RT	4	119.723	3.267	0.014
	8	16	18	11	10			95	7	1	8			a Dependent Variable: DATA.
	11	15	16	13	6			110	7	1	11
	9	8	15	10	3			111	7	1	9
	5	7	6	6	11			184	13	1	5			Pairwise Comparisonsa
	6	9	12	3	11			231	16	1	6			(I) RT	(J) RT	Mean Difference (I-J)	Std. Error	df	Sig.c	95% Confidence Interval for Differencec
	11	9	11	14	10			269	19	1	11									Lower Bound	Upper Bound
	8	8	14	6	16			281	20	1	8			1	2	-1.535	1.855	121	0.995	-6.823	3.754
	18	9	61	16	12			305	22	1	18				3	-7.593*	2.153	120.026	0.006	-13.733	-1.453
	9	6	13	4	9			322	24	1	9				4	-1.814	1.43	120.564	0.902	-5.893	2.265
	7	10		4	7			328	24	1	7				5	-0.302	2.083	120.955	1	-6.243	5.639
	6	22		21				329	24	1	6			2	1	1.535	1.855	121	0.995	-3.754	6.823
	25	16		4				330	24	1	25				3	-6.058	2.425	117.665	0.13	-12.979	0.862
	7	9		13				363	27	1	7				4	-0.279	1.812	117.402	1	-5.45	4.891
	5	8		16				370	28	1	5				5	1.233	2.341	120.98	1	-5.444	7.909
	8	16		12				375	29	1	8			3	1	7.593*	2.153	120.026	0.006	1.453	13.733
	7			3				394	31	1	7				2	6.058	2.425	117.665	0.13	-0.862	12.979
	10			9				399	32	1	10				4	5.779	2.123	114.399	0.072	-0.281	11.839
	6			6				408	34	1	6				5	7.291	2.604	118.839	0.058	-0.136	14.719
	6			6				443	38	1	6			4	1	1.814	1.43	120.564	0.902	-2.265	5.893
	6			17				525	45	1	6				2	0.279	1.812	117.402	1	-4.891	5.45
	7			15				619	53	1	7				3	-5.779	2.123	114.399	0.072	-11.839	0.281
	11			16				627	54	1	11				5	1.512	2.027	120.752	0.998	-4.268	7.292
	10			16				660	58	1	10			5	1	0.302	2.083	120.955	1	-5.639	6.243
	8			20				676	61	1	8				2	-1.233	2.341	120.98	1	-7.909	5.444
	5			12				705	65	1	5				3	-7.291	2.604	118.839	0.058	-14.719	0.136
	16			27				710	65	1	16				4	-1.512	2.027	120.752	0.998	-7.292	4.268
	15			14				711	65	1	15			Based on estimated marginal means
	21			16				746	70	1	21			* The mean difference is significant at the .05 level.
	10			5				753	70	1	10			a Dependent Variable: DATA.
	22			17				780	73	1	22			c Adjustment for multiple comparisons: Sidak.
	9			6				783	74	1	9
	5			11				826	82	1	5
	7			7				829	82	1	7
				14				29	2	2	7
				18				36	3	2	11
				9				49	4	2	17
				8				62	5	2	16
				13				230	16	2	15
				4				316	23	2	8
				10				352	26	2	7
				4				353	26	2	9
				9				376	29	2	9
				10				441	38	2	8
				8				442	38	2	9
								445	38	2	6
								508	44	2	10
								657	58	2	22
								751	70	2	16
								781	73	2	9
								809	79	2	8
								810	79	2	16
								193	13	3	11
								286	20	3	8
								327	24	3	19
								350	26	3	18
								533	46	3	16
								538	46	3	15
								708	65	3	6
								732	68	3	12
								735	68	3	11
								736	68	3	14
								749	70	3	61
								769	71	3	13
								2	1	4	7
								4	1	4	14
								13	2	4	18
								16	2	4	11
								19	2	4	13
								24	2	4	10
								39	3	4	6
								66	5	4	3
								67	5	4	14
								68	5	4	6
								91	7	4	16
								97	7	4	4
								98	7	4	4
								99	7	4	21
								100	7	4	4
								105	7	4	13
								108	7	4	16
								181	13	4	12
								185	13	4	3
								187	13	4	9
								189	13	4	6
								192	13	4	6
								264	19	4	17
								283	20	4	15
								315	23	4	16
								324	24	4	16
								406	33	4	20
								414	35	4	12
								416	35	4	27
								477	41	4	14
								511	44	4	16
								514	44	4	5
								521	45	4	17
								554	48	4	6
								589	51	4	11
								590	51	4	7
								591	51	4	14
								592	51	4	18
								623	54	4	9
								628	54	4	8
								636	55	4	13
								645	57	4	4
								649	57	4	10
								658	58	4	4
								743	69	4	9
								768	71	4	10
								770	71	4	8
								38	3	5	11
								40	3	5	10
								41	3	5	12
								64	5	5	10
								69	5	5	6
								106	7	5	3
								268	19	5	11
								287	20	5	11
								333	24	5	10
								356	26	5	16
								431	37	5	12
								435	37	5	9
								635	55	5	7

## Sheet: Fig 1h
	Fig 1h (Inhibited)
	Response (Spikes/s)					For mixed-effects linear model
	Baseline (1)	BIC (2)	BIC+iGlu-X (3)			CELL ID	SLICE ID	DRUG (1-3)	DATA			Type III Tests of Fixed Effectsa
	-2.15113	1.99211	-0.240825			31	2	1	-2.15113			Source	Numerator df	Denominator df	F	Sig.
	-0.168719	0.240467	0.149865			63	5	1	-0.168719			Intercept	1	31.272	21.443	0
	-0.265977	0.927411	-0.0679245			65	5	1	-0.265977			DRUG	2	52.997	37.263	0
	-0.873982	0.153611	-0.0704403			95	7	1	-0.873982			a Dependent Variable: DATA.
	-1.16398	0.823688	0.705121			110	7	1	-1.16398
	-0.842926	0.319785	-0.0700809			111	7	1	-0.842926
	-0.927476	0.156842	-0.697712			184	13	1	-0.927476			Pairwise Comparisonsa
	-3.11768	0.926574	1.12158			231	16	1	-3.11768			(I) DRUG	(J) DRUG	Mean Difference (I-J)	Std. Error	df	Sig.c	95% Confidence Interval for Differencec
	-0.0977324	-0.0359389	0.0900852			269	19	1	-0.0977324									Lower Bound	Upper Bound
	-3.82609	-0.366083	-0.094751			281	20	1	-3.82609			1	2	-1.929*	0.227	42.653	0	-2.494	-1.365
	-2.09334	0.0172275	0.000358905			305	22	1	-2.09334				3	-1.867*	0.232	45.326	0	-2.442	-1.292
	-1.40273	-0.315837	-0.499955			322	24	1	-1.40273			2	1	1.929*	0.227	42.653	0	1.365	2.494
	-4.12284	0.0197398	-0.235442			328	24	1	-4.12284				3	0.062	0.125	41.954	0.946	-0.248	0.372
	-2.94613	0.0131599	-0.407956			329	24	1	-2.94613			3	1	1.867*	0.232	45.326	0	1.292	2.442
	-0.846447	0.264872	0.105877			330	24	1	-0.846447				2	-0.062	0.125	41.954	0.946	-0.372	0.248
	-3.11776	0.663975	-0.239031			363	27	1	-3.11776			Based on estimated marginal means
	-2.61919	-0.239749	0.030507			370	28	1	-2.61919			* The mean difference is significant at the .05 level.
	-4.90534	-0.0807537	-0.813638			375	29	1	-4.90534			a Dependent Variable: DATA.
	-2.34319	1.01272	2.6742			394	31	1	-2.34319			c Adjustment for multiple comparisons: Sidak.
	-0.771567	-0.16402	-0.00610139			399	32	1	-0.771567
	-4.25922	0.34096	0.16129			408	34	1	-4.25922
	-0.931885	-0.74114	-0.231494			443	38	1	-0.931885
	-1.32299	-0.0913978	0.302151			525	45	1	-1.32299
	-0.373956	0.00175076	-0.421218			619	53	1	-0.373956
	-0.566253	-0.151842	0.201884			627	54	1	-0.566253
	-1.78307	-0.576464	0.725288			660	58	1	-1.78307
	-1.07145	-0.177055	0.263063			676	61	1	-1.07145
	-2.4882	-0.529032	-0.732616			705	65	1	-2.4882
	-0.857281	0.53405	0.580645			710	65	1	-0.857281
	-0.558592	0.655914	0.867384			711	65	1	-0.558592
	-1.75881	1.07206	0.460117			746	70	1	-1.75881
	-1.42116	0.733872	1.03114			753	70	1	-1.42116
	-0.0545486	-0.0732167	0.110543			780	73	1	-0.0545486
	-2.1999	-0.760281	0.412741			783	74	1	-2.1999
	-1.15823	0.286433	-0.103644			826	82	1	-1.15823
	-3.2545	-0.0419287	-0.502624			829	82	1	-3.2545
						31	2	2	1.99211
						63	5	2	0.240467
						65	5	2	0.927411
						95	7	2	0.153611
						110	7	2	0.823688
						111	7	2	0.319785
						184	13	2	0.156842
						231	16	2	0.926574
						269	19	2	-0.0359389
						281	20	2	-0.366083
						305	22	2	0.0172275
						322	24	2	-0.315837
						328	24	2	0.0197398
						329	24	2	0.0131599
						330	24	2	0.264872
						363	27	2	0.663975
						370	28	2	-0.239749
						375	29	2	-0.0807537
						394	31	2	1.01272
						399	32	2	-0.16402
						408	34	2	0.34096
						443	38	2	-0.74114
						525	45	2	-0.0913978
						619	53	2	0.00175076
						627	54	2	-0.151842
						660	58	2	-0.576464
						676	61	2	-0.177055
						705	65	2	-0.529032
						710	65	2	0.53405
						711	65	2	0.655914
						746	70	2	1.07206
						753	70	2	0.733872
						780	73	2	-0.0732167
						783	74	2	-0.760281
						826	82	2	0.286433
						829	82	2	-0.0419287
						31	2	3	-0.240825
						63	5	3	0.149865
						65	5	3	-0.0679245
						95	7	3	-0.0704403
						110	7	3	0.705121
						111	7	3	-0.0700809
						184	13	3	-0.697712
						231	16	3	1.12158
						269	19	3	0.0900852
						281	20	3	-0.094751
						305	22	3	0.000358905
						322	24	3	-0.499955
						328	24	3	-0.235442
						329	24	3	-0.407956
						330	24	3	0.105877
						363	27	3	-0.239031
						370	28	3	0.030507
						375	29	3	-0.813638
						394	31	3	2.6742
						399	32	3	-0.00610139
						408	34	3	0.16129
						443	38	3	-0.231494
						525	45	3	0.302151
						619	53	3	-0.421218
						627	54	3	0.201884
						660	58	3	0.725288
						676	61	3	0.263063
						705	65	3	-0.732616
						710	65	3	0.580645
						711	65	3	0.867384
						746	70	3	0.460117
						753	70	3	1.03114
						780	73	3	0.110543
						783	74	3	0.412741
						826	82	3	-0.103644
						829	82	3	-0.502624

## Sheet: Fig 1i
	Fig 1i (Mixed)
	Response (Spikes/s)					For mixed-effects linear model
	Baseline (1)	BIC (2)	BIC+iGlu-X (3)			CELL ID	SLICE ID	DRUG (1-3)	DATA			Type III Tests of Fixed Effectsa
	-5.61131	14.909	0.231494			29	2	1	-5.61131			Source	Numerator df	Denominator df	F	Sig.
	-0.38863	1.92481	-0.0810036			36	3	1	-0.38863			Intercept	1	19.379	14.266	0.001
	-0.515951	2.3555	0.256604			49	4	1	-0.515951			DRUG	2	18.337	25.77	0
	-1.06722	1.12301	0.0643306			62	5	1	-1.06722			a Dependent Variable: DATA.
	-3.80072	3.55747	0.199192			230	16	1	-3.80072
	-1.46611	12.0535	-0.322656			316	23	1	-1.46611
	-2.36198	10.5952	-0.197757			352	26	1	-2.36198			Pairwise Comparisonsa
	-0.405649	3.61131	-0.0685509			353	26	1	-0.405649			(I) DRUG	(J) DRUG	Mean Difference (I-J)	Std. Error	df	Sig.c	95% Confidence Interval for Differencec
	-3.51332	1.38035	0.671512			376	29	1	-3.51332									Lower Bound	Upper Bound
	-1.83852	10.5148	0.274204			441	38	1	-1.83852			1	2	-8.357*	1.369	19.193	0	-11.936	-4.779
	-0.336886	6.82853	-0.692328			442	38	1	-0.336886				3	-1.795*	0.351	19.699	0	-2.71	-0.88
	-2.17182	8.31045	-0.129206			445	38	1	-2.17182			2	1	8.357*	1.369	19.193	0	4.779	11.936
	-1.41311	18.442	-0.00898473			508	44	1	-1.41311				3	6.562*	1.33	17.176	0	3.046	10.078
	-0.693223	1.22115	0.662539			657	58	1	-0.693223			3	1	1.795*	0.351	19.699	0	0.88	2.71
	-0.238771	4.22066	0.535846			751	70	1	-0.238771				2	-6.562*	1.33	17.176	0	-10.078	-3.046
	-1.73782	15.2865	0.263437			781	73	1	-1.73782			Based on estimated marginal means
	-1.49634	1.93378	0.986164			809	79	1	-1.49634			* The mean difference is significant at the .05 level.
	-0.752105	2.35155	-0.150943			810	79	1	-0.752105			a Dependent Variable: DATA.
						29	2	2	14.909			c Adjustment for multiple comparisons: Sidak.
						36	3	2	1.92481
						49	4	2	2.3555
						62	5	2	1.12301
						230	16	2	3.55747
						316	23	2	12.0535
						352	26	2	10.5952
						353	26	2	3.61131
						376	29	2	1.38035
						441	38	2	10.5148
						442	38	2	6.82853
						445	38	2	8.31045
						508	44	2	18.442
						657	58	2	1.22115
						751	70	2	4.22066
						781	73	2	15.2865
						809	79	2	1.93378
						810	79	2	2.35155
						29	2	3	0.231494
						36	3	3	-0.0810036
						49	4	3	0.256604
						62	5	3	0.0643306
						230	16	3	0.199192
						316	23	3	-0.322656
						352	26	3	-0.197757
						353	26	3	-0.0685509
						376	29	3	0.671512
						441	38	3	0.274204
						442	38	3	-0.692328
						445	38	3	-0.129206
						508	44	3	-0.00898473
						657	58	3	0.662539
						751	70	3	0.535846
						781	73	3	0.263437
						809	79	3	0.986164
						810	79	3	-0.150943

## Sheet: Fig 1j
	Fig 1j (GABA activated)
	Response (Spikes/s)					For mixed-effects linear model
	Baseline (1)	BIC (2)	BIC+iGlu-X (3)			CELL ID	SLICE ID	DRUG (1-3)	DATA			Type III Tests of Fixed Effectsa
	0.515556	0.0448632	-0.124181			193	13	1	0.515556			Source	Numerator df	Denominator df	F	Sig.
	1.39986	0.370031	-0.116285			286	20	1	1.39986			Intercept	1	11.958	9.891	0.008
	3.65909	0.463347	0.407358			327	24	1	3.65909			DRUG	2	11.668	4.212	0.042
	0.913876	-0.00215343	0			350	26	1	0.913876			a Dependent Variable: DATA.
	1.2576	-0.998291	0.227905			533	46	1	1.2576
	11.6052	-0.700855	0.128129			538	46	1	11.6052
	3.74092	0.834409	0.566308			708	65	1	3.74092			Pairwise Comparisonsa
	14.7243	0.975022	0.519317			732	68	1	14.7243			(I) DRUG	(J) DRUG	Mean Difference (I-J)	Std. Error	df	Sig.c	95% Confidence Interval for Differencec
	2.03404	-0.256963	-0.18832			735	68	1	2.03404									Lower Bound	Upper Bound
	0.69256	-0.0610961	0.0610961			736	68	1	0.69256			1	2	3.805*	1.326	11.281	0.044	0.094	7.516
	1.72788	-0.00790656	0.0262001			749	70	1	1.72788				3	3.679	1.32	11.087	0.052	-0.027	7.385
	4.42189	0.38044	1.02378			769	71	1	4.42189			2	1	-3.805*	1.326	11.281	0.044	-7.516	-0.094
						193	13	2	0.0448632				3	-0.126	0.175	12.313	0.865	-0.61	0.358
						286	20	2	0.370031			3	1	-3.679	1.32	11.087	0.052	-7.385	0.027
						327	24	2	0.463347				2	0.126	0.175	12.313	0.865	-0.358	0.61
						350	26	2	-0.00215343			Based on estimated marginal means
						533	46	2	-0.998291			* The mean difference is significant at the .05 level.
						538	46	2	-0.700855			a Dependent Variable: DATA.
						708	65	2	0.834409			c Adjustment for multiple comparisons: Sidak.
						732	68	2	0.975022
						735	68	2	-0.256963
						736	68	2	-0.0610961
						749	70	2	-0.00790656
						769	71	2	0.38044
						193	13	3	-0.124181
						286	20	3	-0.116285
						327	24	3	0.407358
						350	26	3	0
						533	46	3	0.227905
						538	46	3	0.128129
						708	65	3	0.566308
						732	68	3	0.519317
						735	68	3	-0.18832
						736	68	3	0.0610961
						749	70	3	0.0262001
						769	71	3	1.02378

## Sheet: Fig 1k
	Fig 1k (Glu. Activated)
	Response (Spikes/s)					For mixed-effects linear model
	Baseline (1)	BIC (2)	BIC+iGlu-X (3)			CELL ID	SLICE ID	DRUG (1-3)	DATA			Type III Tests of Fixed Effectsa
	4.8429	5.06415	-0.0118598			2	1	1	4.8429			Source	Numerator df	Denominator df	F	Sig.
	6.96451	5.5092	0.836298			4	1	1	6.96451			Intercept	1	92.344	97.798	0
	1.82128	2.46703	0.371108			13	2	1	1.82128			DRUG	2	46.702	45.53	0
	9.17303	9.23907	-0.0663975			16	2	1	9.17303			a Dependent Variable: DATA.
	6.98341	10.7814	-0.123822			19	2	1	6.98341
	4.66053	19.0556	1.76653			24	2	1	4.66053
	9.48851	2.5048	0.0770609			39	3	1	9.48851			Pairwise Comparisonsa
	1.14268	6.82746	0.0298293			66	5	1	1.14268			(I) DRUG	(J) DRUG	Mean Difference (I-J)	Std. Error	df	Sig.c	95% Confidence Interval for Differencec
	4.08719	1.94311	0.00395328			67	5	1	4.08719									Lower Bound	Upper Bound
	3.63994	3.84962	0.654447			68	5	1	3.63994			1	2	-0.298	0.976	87.857	0.986	-2.673	2.076
	9.67398	5.19551	-0.0115004			91	7	1	9.67398				3	4.419*	0.759	46.533	0	2.539	6.299
	2.58026	3.55496	0.225337			97	7	1	2.58026			2	1	0.298	0.976	87.857	0.986	-2.076	2.673
	1.82692	2.39713	-0.834142			98	7	1	1.82692				3	4.717*	0.62	46.788	0	3.183	6.252
	10.93	13.3832	-0.231806			99	7	1	10.93			3	1	-4.419*	0.759	46.533	0	-6.299	-2.539
	4.40235	6.94302	-0.430189			100	7	1	4.40235				2	-4.717*	0.62	46.788	0	-6.252	-3.183
	1.6951	1.95747	0.631447			105	7	1	1.6951			Based on estimated marginal means
	4.102	4.87716	-0.0222821			108	7	1	4.102			* The mean difference is significant at the .05 level.
	1.85192	5.46577	0.0825482			181	13	1	1.85192			a Dependent Variable: DATA.
	4.72806	3.29188	0.269897			185	13	1	4.72806			c Adjustment for multiple comparisons: Sidak.
	3.86122	1.3118	-0.0595783			187	13	1	3.86122
	3.71914	4.74904	0.148946			189	13	1	3.71914
	1.0081	1.79058	0.087214			192	13	1	1.0081
	31.1834	18.5714	0.0473755			264	19	1	31.1834
	1.58523	3.70498	0.628443			283	20	1	1.58523
	2.29137	1.95101	0.407716			315	23	1	2.29137
	1.17642	1.02432	0.342755			324	24	1	1.17642
	4.28075	10.3426	-0.0402516			406	33	1	4.28075
	0.986335	1.12768	0.0573477			414	35	1	0.986335
	1.05328	3.88838	0			416	35	1	1.05328
	6.80097	6.12687	-0.677972			477	41	1	6.80097
	2.38979	12.2943	0.141599			511	44	1	2.38979
	11.4796	5.79668	0.645463			514	44	1	11.4796
	0.285695	0.32043	0.107527			521	45	1	0.285695
	4.82655	4.88111	0.939136			554	48	1	4.82655
	2.97778	2.05283	-0.447196			589	51	1	2.97778
	3.69124	6.40539	0.377568			590	51	1	3.69124
	7.30476	5.0142	-0.00538358			591	51	1	7.30476
	1.87095	3.74268	-0.144639			592	51	1	1.87095
	13.9745	5.02102	1.17111			623	54	1	13.9745
	1.47398	2.08625	1.6			628	54	1	1.47398
	0.724341	0.703454	0.132077			636	55	1	0.724341
	0.807863	1.13845	0.0638852			645	57	1	0.807863
	0.237834	0.575325	0.0064603			649	57	1	0.237834
	0.803449	1.7086	0.25913			658	58	1	0.803449
	9.43161	3.62064	-0.454627			743	69	1	9.43161
	0.792911	1.22925	0.346547			768	71	1	0.792911
	1.63798	5.76797	0.600721			770	71	1	1.63798
						2	1	2	5.06415
						4	1	2	5.5092
						13	2	2	2.46703
						16	2	2	9.23907
						19	2	2	10.7814
						24	2	2	19.0556
						39	3	2	2.5048
						66	5	2	6.82746
						67	5	2	1.94311
						68	5	2	3.84962
						91	7	2	5.19551
						97	7	2	3.55496
						98	7	2	2.39713
						99	7	2	13.3832
						100	7	2	6.94302
						105	7	2	1.95747
						108	7	2	4.87716
						181	13	2	5.46577
						185	13	2	3.29188
						187	13	2	1.3118
						189	13	2	4.74904
						192	13	2	1.79058
						264	19	2	18.5714
						283	20	2	3.70498
						315	23	2	1.95101
						324	24	2	1.02432
						406	33	2	10.3426
						414	35	2	1.12768
						416	35	2	3.88838
						477	41	2	6.12687
						511	44	2	12.2943
						514	44	2	5.79668
						521	45	2	0.32043
						554	48	2	4.88111
						589	51	2	2.05283
						590	51	2	6.40539
						591	51	2	5.0142
						592	51	2	3.74268
						623	54	2	5.02102
						628	54	2	2.08625
						636	55	2	0.703454
						645	57	2	1.13845
						649	57	2	0.575325
						658	58	2	1.7086
						743	69	2	3.62064
						768	71	2	1.22925
						770	71	2	5.76797
						2	1	3	-0.0118598
						4	1	3	0.836298
						13	2	3	0.371108
						16	2	3	-0.0663975
						19	2	3	-0.123822
						24	2	3	1.76653
						39	3	3	0.0770609
						66	5	3	0.0298293
						67	5	3	0.00395328
						68	5	3	0.654447
						91	7	3	-0.0115004
						97	7	3	0.225337
						98	7	3	-0.834142
						99	7	3	-0.231806
						100	7	3	-0.430189
						105	7	3	0.631447
						108	7	3	-0.0222821
						181	13	3	0.0825482
						185	13	3	0.269897
						187	13	3	-0.0595783
						189	13	3	0.148946
						192	13	3	0.087214
						264	19	3	0.0473755
						283	20	3	0.628443
						315	23	3	0.407716
						324	24	3	0.342755
						406	33	3	-0.0402516
						414	35	3	0.0573477
						416	35	3	0
						477	41	3	-0.677972
						511	44	3	0.141599
						514	44	3	0.645463
						521	45	3	0.107527
						554	48	3	0.939136
						589	51	3	-0.447196
						590	51	3	0.377568
						591	51	3	-0.00538358
						592	51	3	-0.144639
						623	54	3	1.17111
						628	54	3	1.6
						636	55	3	0.132077
						645	57	3	0.0638852
						649	57	3	0.0064603
						658	58	3	0.25913
						743	69	3	-0.454627
						768	71	3	0.346547
						770	71	3	0.600721

## Sheet: Fig 1l
	Fig 1l (Glu. Disinhibited)
	Response (Spikes/s)					For mixed-effects linear model
	Baseline (1)	BIC (2)	BIC+iGlu-X (3)			CELL ID	SLICE ID	DRUG (1-3)	DATA			Type III Tests of Fixed Effectsa
	0.419087	3.54886	0.0394265			38	3	1	0.419087			Source	Numerator df	Denominator df	F	Sig.
	0.148699	1.05231	0.0469534			40	3	1	0.148699			Intercept	1	12.176	12.028	0.005
	0.089578	15.5471	0.256989			41	3	1	0.089578			DRUG	2	15.601	6.322	0.01
	0.0586308	2.07411	0.103504			64	5	1	0.0586308			a Dependent Variable: DATA.
	-0.568926	2.14948	0.196945			69	5	1	-0.568926
	-0.0268998	20.9517	0.970241			106	7	1	-0.0268998
	0.113278	3.91027	0.047854			268	19	1	0.113278			Pairwise Comparisonsa
	-0.217391	4.00538	-0.0764468			287	20	1	-0.217391			(I) DRUG	(J) DRUG	Mean Difference (I-J)	Std. Error	df	Sig.c	95% Confidence Interval for Differencec
	0.0806994	16.7027	0.971916			333	24	1	0.0806994									Lower Bound	Upper Bound
	0.149563	3.73082	-0.000358905			356	26	1	0.149563			1	2	-6.222*	1.866	12.107	0.018	-11.385	-1.06
	0.367466	2.1258	0.154178			431	37	1	0.367466				3	-0.225	0.16	22.922	0.433	-0.635	0.186
	0.649929	3.03275	-0.116083			435	37	1	0.649929			2	1	6.222*	1.866	12.107	0.018	1.06	11.385
	-1.11394	2.21265	0.479139			635	55	1	-1.11394				3	5.998*	1.865	12.069	0.022	0.836	11.159
						38	3	2	3.54886			3	1	0.225	0.16	22.922	0.433	-0.186	0.635
						40	3	2	1.05231				2	-5.998*	1.865	12.069	0.022	-11.159	-0.836
						41	3	2	15.5471			Based on estimated marginal means
						64	5	2	2.07411			* The mean difference is significant at the .05 level.
						69	5	2	2.14948			a Dependent Variable: DATA.
						106	7	2	20.9517			c Adjustment for multiple comparisons: Sidak.
						268	19	2	3.91027
						287	20	2	4.00538
						333	24	2	16.7027
						356	26	2	3.73082
						431	37	2	2.1258
						435	37	2	3.03275
						635	55	2	2.21265
						38	3	3	0.0394265
						40	3	3	0.0469534
						41	3	3	0.256989
						64	5	3	0.103504
						69	5	3	0.196945
						106	7	3	0.970241
						268	19	3	0.047854
						287	20	3	-0.0764468
						333	24	3	0.971916
						356	26	3	-0.000358905
						431	37	3	0.154178
						435	37	3	-0.116083
						635	55	3	0.479139

## Sheet: Fig 2
		Fig 2a
		Number of cells									% cells
		Inhibited	mixed	GABA act.	Glu. Act.	Glu. Disinhib	No response	Total			Inhibited	mixed	GABA act.	Glu. Act.	Glu. Disinhib	No response
	ON stim (early day)	3	0	0	10	0	123	136		ON stim (early day)	2.20588	0	0	7.35294	0	90.4412
	SCN stim (early day)	16	7	8	31	7	207	276		SCN stim (early day)	5.7971	2.53623	2.89855	11.2319	2.53623	75
		GABA inhibition	other	%		Glu. Excitation	Other	%
	ON stim (early day)	3	133	2.20588		10	126	7.35294
	SCN stim (early day)	23	253	8.33333		38	238	13.7681
		Fig 2c (Glu. Activated)							Fig 2c (Glu. Activated)
		Response (Spikes/s)							For mixed-effects linear model
		Baseline (1)	iGlu-X (2)	BIC (3)	BIC+iGluX (4)				CELL ID	SLICE ID	DRUG (1-4)	DATA			Type III Tests of Fixed Effectsa
		0.31132	-0.0263197	0.969044	0.400778				122	9	1	0.31132			Source	Numerator df	Denominator df	F	Sig.
		2.43712	-0.0179315	1.18259	-0.242859				165	12	1	2.43712			Intercept	1	3.152	4.522	0.119
		0.518867	-0.0952076	0.464782	-0.240467				166	12	1	0.518867			DRUG	3	33.231	10.289	0
		0.835687	0.0858149	0.683116	-0.0023927				167	12	1	0.835687			a Dependent Variable: DATA.
		0.672495	-0.470061	1.03843	-0.438463				168	12	1	0.672495
		1.14772	0.28533	0.664573	-0.126215				169	12	1	1.14772
		0.419637	-0.0584908	0.736354	0.331987				179	12	1	0.419637			Pairwise Comparisonsa
		3.45177	0.608124	3.15179	-0.0813519				209	15	1	3.45177			(I) DRUG	(J) DRUG	Mean Difference (I-J)	Std. Error	df	Sig.c	95% Confidence Interval for Differencec
		6.06251	-0.392473	4.53178	-0.30148				218	15	1	6.06251									Lower Bound	Upper Bound
		1.6107	-0.020338	0.852998	0.173471				263	18	1	1.6107			1	2	1.757*	0.416	33.231	0.001	0.594	2.92
									122	9	2	-0.0263197				3	0.321	0.416	33.231	0.971	-0.842	1.484
									165	12	2	-0.0179315				4	1.800*	0.416	33.231	0.001	0.637	2.963
									166	12	2	-0.0952076			2	1	-1.757*	0.416	33.231	0.001	-2.92	-0.594
									167	12	2	0.0858149				3	-1.436*	0.416	33.231	0.009	-2.599	-0.273
									168	12	2	-0.470061				4	0.043	0.416	33.231	1	-1.12	1.206
									169	12	2	0.28533			3	1	-0.321	0.416	33.231	0.971	-1.484	0.842
									179	12	2	-0.0584908				2	1.436*	0.416	33.231	0.009	0.273	2.599
									209	15	2	0.608124				4	1.479*	0.416	33.231	0.007	0.316	2.642
									218	15	2	-0.392473			4	1	-1.800*	0.416	33.231	0.001	-2.963	-0.637
									263	18	2	-0.020338				2	-0.043	0.416	33.231	1	-1.206	1.12
									122	9	3	0.969044				3	-1.479*	0.416	33.231	0.007	-2.642	-0.316
									165	12	3	1.18259			Based on estimated marginal means
									166	12	3	0.464782			* The mean difference is significant at the .05 level.
									167	12	3	0.683116			a Dependent Variable: DATA.
									168	12	3	1.03843			c Adjustment for multiple comparisons: Sidak.
									169	12	3	0.664573
									179	12	3	0.736354
									209	15	3	3.15179
									218	15	3	4.53178
									263	18	3	0.852998
									122	9	4	0.400778
									165	12	4	-0.242859
									166	12	4	-0.240467
									167	12	4	-0.0023927
									168	12	4	-0.438463
									169	12	4	-0.126215
									179	12	4	0.331987
									209	15	4	-0.0813519
									218	15	4	-0.30148
									263	18	4	0.173471

## Sheet: Fig 3
		Figure 3a
		Number of cells									% cells
	Target regions	Inhibited	mixed	GABA act.	Glu. Act.	Glu. Disinhib	No response	total			Inhibited	mixed	GABA act.	Glu. Act.	Glu. Disinhib	No response
	Electrical stim	12	6	1	23	5	178	225		Electrical stim	5.33333	2.66667	0.444444	10.2222	2.22222	79.1111
	Optical stim	8	0	0	0	0	217	225		Optical stim	3.55556	0	0	0	0	96.4444
	Overlap	2	0	0	0	0	172
		Figure3c
		Response (Spikes/s)					For mixed-effects linear model
		Baseline (1)	BIC (2)	BIC+iGlu-X (3)			CELL ID	SLICE ID	DRUG (1-3)	DATA			Type III Tests of Fixed Effectsa
		-0.33661	-0.0047854	0.0985663			269	19	1	-0.33661			Source	Numerator df	Denominator df	F	Sig.
		-0.431562	0.320622	0.294302			479	41	1	-0.431562			Intercept	1	9.166	5.295	0.046
		-0.537056	0.592194	-0.0591398			525	45	1	-0.537056			DRUG	2	9.904	6.101	0.019
		-0.354727	0.167968	-0.0139973			574	50	1	-0.354727			a Dependent Variable: DATA.
		-2.66943	0.625572	0.00969044			584	50	1	-2.66943
		-2.73195	-0.214625	0.146792			585	50	1	-2.73195
		-0.693582	0.342755	0.671512			586	50	1	-0.693582			Pairwise Comparisonsa
		-2.7303	-0.3345	-0.291072			587	50	1	-2.7303			(I) DRUG	(J) DRUG	Mean Difference (I-J)	Std. Error	df	Sig.c	95% Confidence Interval for Differencec
							269	19	2	-0.0047854									Lower Bound	Upper Bound
							479	41	2	0.320622			1	2	-1.498*	0.43	8.271	0.023	-2.78	-0.215
							525	45	2	0.592194				3	-1.418*	0.424	7.831	0.031	-2.698	-0.137
							574	50	2	0.167968			2	1	1.498*	0.43	8.271	0.023	0.215	2.78
							584	50	2	0.625572				3	0.08	0.16	13.4	0.948	-0.356	0.516
							585	50	2	-0.214625			3	1	1.418*	0.424	7.831	0.031	0.137	2.698
							586	50	2	0.342755				2	-0.08	0.16	13.4	0.948	-0.516	0.356
							587	50	2	-0.3345			Based on estimated marginal means
							269	19	3	0.0985663			* The mean difference is significant at the .05 level.
							479	41	3	0.294302			a Dependent Variable: DATA.
							525	45	3	-0.0591398			c Adjustment for multiple comparisons: Sidak.
							574	50	3	-0.0139973
							584	50	3	0.00969044
							585	50	3	0.146792
							586	50	3	0.671512
							587	50	3	-0.291072

## Sheet: Fig 4a
		Number of cells									% cells
		Inhibited	mixed	GABA act.	Glu. Act.	Glu. Disinhib	No response	Total			Inhibited	mixed	GABA act.	Glu. Act.	Glu. Disinhib	No response
	GABA cells (opto responsive)	8	4	6	3	0	82	103		GABA cells (opto responsive)	7.76699	3.8835	5.82524	2.91262	0	79.6117
	non-GABA cells	1	0	0	0	0	54	55		non-GABA cells	1.81818	0	0	0	0	98.1818
		Number of cells									% of cells
	D-V position (mm)	Activated	No response	total						D-V position (mm)	Activated	No response
	<600	7	1	8						<500	87.5	12.5
	600 to 700	25	9	34						600 to 700	73.5294	26.4706
	700 to 800	8	0	8						700 to 800	100	0
	800 to 900	15	4	19						800 to 900	78.9474	21.0526
	900 to 1000	17	5	22						900 to 1000	77.2727	22.7273
	1000 to 1100	13	3	16						1000 to 1100	81.25	18.75
	1100 to 1200	10	8	18						1100 to 1200	55.5556	44.4444
	1200 to 1300	3	3	6						1200 to 1300	50	50
	1300 to 1400	1	9	10						1300 to 1400	10	90
	>1400	4	13	17						>1400	23.5294	76.4706
	total	103	55	158						total	65.1899	34.8101

[truncated: 7 more sheets: Fig 5a, Fig 5d&e, Fig 5g, Fig 5h&i, Fig 5k, Fig 6a, Fig 6b]
