# Supplementary material for: Suprachiasmatic nucleus-dependent and independent outputs driving rhythmic activity in hypothalamic and thalamic neurons
Source: BMC Biol. 2020 Sep 30;18:134. doi: 10.1186/s12915-020-00871-8 (PMC7528611; doi:10.1186/s12915-020-00871-8)
Supplement: Supplementary file 9 — Additional file 9. Raw data used for statistical analysis in all supplementary figures. [file 12915_2020_871_MOESM9_ESM.xlsx]

## Sheet: FigS2c
	SCN cells with response to electrical stimulation
	Response (Spikes/s)
	Baseline	BIC	BIC+iGlu-X
	1.20136	1.60012	1.85036
	1.67519	3.61497	4.12542
	3.39925	8.5574	6.30876
	0.51963	1.06226	0.723294
	1.23144	0.55082	1.03285
	0.801805	1.12516	1.66617
	4.04752	3.39255	1.78529
	12.1305	11.0393	12.5173
	16.4717	14.3903	29.3505
	18.63	20.9298	41.0049
	1.72996	3.21462	4.16829
	11.5936	13.5786	27.1572
	8.5837	8.48863	12.7038
	21.3618	25.5234	51.0468
	5.23109	3.10016	6.48522
	4.47855	6.06057	12.2636
	58.6579	47.4024	-0.00948388

## Sheet: FigS2d
			Individual cell data							Binned
			Cell ID	Projected Distance from stim electrode (um)	In SCN (1=yes, 0=no)	Response in BIC+iGlu-X (1=activated, 0=no response)				Distance from stim electrode (uM)			Response in BIC+iGlu-X
			652	101.429	1	1				BIN start	BIN end	BIN centre	Yes	No	%
			653	120.294	1	1				50	150	100	3	1	75
			650	136.784	1	1				75	175	125	5	1	83.3333
			651	136.784	1	0				100	200	150	5	2	71.4286
			654	163.052	1	1				125	225	175	4	2	66.6667
			655	163.052	1	1				150	250	200	4	2	66.6667
			435	181.636	1	0				175	275	225	5	3	62.5
			722	205.853	1	1				200	300	250	8	2	80
			723	227.386	1	1				225	325	275	10	5	66.6667
			546	242.425	1	0				250	350	300	9	4	69.2308
			547	257.504	1	0				275	375	325	6	3	66.6667
			671	258.846	1	1				300	400	350	3	7	30
			583	267.483	1	1				325	425	375	0	10	0
			584	267.483	1	1				350	450	400	0	51	0
			577	285.374	1	1				375	475	425	0	7	0
			578	285.374	1	1				400	500	450	0	14	0
			579	285.374	1	1				425	525	475	0	14	0
			659	308.559	1	0				450	550	500	0	14	0
			672	309.412	1	0				475	575	525	0	19	0
			673	309.412	1	0				500	600	550	0	30	0
			580	322.606	1	1
			581	322.606	1	1
			582	322.606	1	1
			389	365.05	0	0
			390	365.05	0	0
			780	365.565	0	0
			413	395.396	0	0
			414	395.396	0	0
			478	408.463	0	0
			479	408.463	0	0
			446	417.487	0	0
			447	417.487	0	0
			480	424.4	0	0
			545	429.226	0	0
			800	431.263	0	0
			801	431.263	0	0
			548	441.621	0	0
			802	468.906	0	0
			803	468.906	0	0
			820	471.681	0	0
			407	474.801	0	0
			431	486.898	0	0
			529	506.69	0	0
			412	511.161	0	0
			720	520.856	0	0
			721	520.856	0	0
			402	523.676	0	0
			705	534.948	0	0
			399	537.284	0	0
			400	537.284	0	0
			401	537.284	0	0
			442	553.944	0	0
			493	553.948	0	0
			494	553.948	0	0
			273	560.045	0	0
			391	560.17	0	0
			562	562.447	0	0
			475	569.024	0	0
			821	572.1	0	0
			822	572.1	0	0
			773	579.7	0	0
			366	588.841	0	0
			367	588.841	0	0
			772	588.903	0	0
			415	590.327	0	0
			416	590.327	0	0
			502	593.095	0	0
			503	593.095	0	0
			504	593.095	0	0
			505	593.095	0	0
			506	593.095	0	0
			507	593.095	0	0

## Sheet: Fig S3a
		Number of cells									% cells
		Inhibited	mixed	GABA act.	Glu. Act.	Glu. Disinhib	No response	Total			Inhibited	mixed	GABA act.	Glu. Act.	Glu. Disinhib	No response
	Early night	20	11	4	16	6	333	390		Early night	5.12821	2.82051	1.02564	4.10256	1.53846	85.3846
	Early day	16	7	8	31	7	207	276		Early day	5.7971	2.53623	2.89855	11.2319	2.53623	75

## Sheet: Fig S3b
	Response (Spikes/s)				Response (Spikes/s)					Spontaneous firing (Spikes/s)				Spontaneous firing (Spikes/s)					For mixed-effects anova								RESPONSE											SPONTANEOUS
	Early night (1)				Early day (0)					Early night (1)				Early day (0)					CELL ID	SLICE ID	DRUG (1-3)	TIME	RESP	SPONT			Type III Tests of Fixed Effectsa											Type III Tests of Fixed Effectsa
	Baseline (1)	BIC (2)	BIC+iGlu-X (3)		Baseline (1)	BIC (2)	BIC+iGlu-X (3)			Baseline (1)	BIC (2)	BIC+iGlu-X (3)		Baseline (1)	BIC (2)	BIC+iGlu-X (3)			31	2	1	0	-2.15113	4.78174			Source	Numerator df	Denominator df	F	Sig.							Source	Numerator df	Denominator df	F	Sig.
	-0.1	-0.04	0.09		-2.15	1.99	-0.24			0.577801	0.0371369	0.0765665		4.78174	4.50358	6.54284			63	5	1	0	-0.168719	0.192217			Intercept	1	13.9	24.132	0							Intercept	1	20.571	48.49	0
	-3.83	-0.37	-0.09		-0.17	0.24	0.15			4.19922	2.42141	0.82608		0.192217	1.01869	0.119796			65	5	1	0	-0.265977	0.290625			DRUG	2	49.524	38.909	0							DRUG	2	53.502	1.693	0.194
	-2.09	0.02	0		-0.27	0.93	-0.07			5.61698	0.152535	0.109466		0.290625	3.0172	2.30368			95	7	1	0	-0.873982	1.31815			TIME	1	13.9	9.232	0.009							TIME	1	20.571	0.082	0.777
	-1.4	-0.32	-0.5		-0.87	0.15	-0.07			2.38332	4.87154	4.15373		1.31815	1.68446	1.90476			110	7	1	0	-1.16398	2.20014			DRUG * TIME	2	49.524	2.338	0.107							DRUG * TIME	2	53.502	2.784	0.071
	-4.12	0.02	-0.24		-1.16	0.82	0.71			4.26571	5.86392	6.30357		2.20014	2.46389	2.41929			111	7	1	0	-0.842926	1.70669			a Dependent Variable: RESP.											a Dependent Variable: SPONT.
	-2.95	0.01	-0.41		-0.84	0.32	-0.07			2.99096	5.9985	5.97099		1.70669	2.98071	3.08595			184	13	1	0	-0.927476	2.63704
	-0.85	0.26	0.11		-0.93	0.16	-0.7			0.954644	1.16884	2.25751		2.63704	1.9662	2.12412			231	16	1	0	-3.11768	5.98507
	-3.12	0.66	-0.24		-3.12	0.93	1.12			3.46008	4.87573	1.72514		5.98507	6.43099	6.14625			525	45	1	0	-1.32299	1.58405
	-2.62	-0.24	0.03		-1.32	-0.09	0.3			4.85392	1.28488	0.523404		1.58405	2.35364	2.39068			619	53	1	0	-0.373956	0.758819
	-4.91	-0.08	-0.81		-0.37	0	-0.42			5.00763	10.1385	10.1062		0.758819	1.48168	1.29385			627	54	1	0	-0.566253	0.751093
	-2.34	1.01	2.67		-0.57	-0.15	0.2			2.95209	3.04346	1.98475		0.751093	0.612758	0.0448632			705	65	1	0	-2.4882	2.58477
	-0.77	-0.16	-0.01		-2.49	-0.53	-0.73			3.35611	0.997757	0.00717811		2.58477	4.25747	3.84767			710	65	1	0	-0.857281	1.06763
	-4.26	0.34	0.16		-0.86	0.53	0.58			7.18722	7.15717	6.0227		1.06763	4	5.07945			711	65	1	0	-0.558592	0.674028
	-0.93	-0.74	-0.23		-0.56	0.66	0.87			0.956487	2.6894	4.05025		0.674028	3.98507	5.06153			746	70	1	0	-1.75881	2.28345
	-1.78	-0.58	0.73		-1.76	1.07	0.46			4.22923	4.14397	1.47929		2.28345	3.12848	3.11709			753	70	1	0	-1.42116	1.92324
	-1.07	-0.18	0.26		-1.42	0.73	1.03			1.24094	1.16893	1.95195		1.92324	5.29799	6.82339			31	2	2	0	1.99211	4.50358
	-0.05	-0.07	0.11							0.0563899	1.4416	1.58995							63	5	2	0	0.240467	1.01869
	-2.2	-0.76	0.41							2.57967	2.46508	1.83042							65	5	2	0	0.927411	3.0172
	-1.16	0.29	-0.1							2.65953	2.66547	2.41176							95	7	2	0	0.153611	1.68446
	-3.25	-0.04	-0.5							6.25813	5.52261	4.82111							110	7	2	0	0.823688	2.46389
																			111	7	2	0	0.319785	2.98071
																			184	13	2	0	0.156842	1.9662
																			231	16	2	0	0.926574	6.43099
																			525	45	2	0	-0.0913978	2.35364
																			619	53	2	0	0.00175076	1.48168
																			627	54	2	0	-0.151842	0.612758
																			705	65	2	0	-0.529032	4.25747
																			710	65	2	0	0.53405	4
																			711	65	2	0	0.655914	3.98507
																			746	70	2	0	1.07206	3.12848
																			753	70	2	0	0.733872	5.29799
																			31	2	3	0	-0.240825	6.54284
																			63	5	3	0	0.149865	0.119796
																			65	5	3	0	-0.0679245	2.30368
																			95	7	3	0	-0.0704403	1.90476
																			110	7	3	0	0.705121	2.41929
																			111	7	3	0	-0.0700809	3.08595
																			184	13	3	0	-0.697712	2.12412
																			231	16	3	0	1.12158	6.14625
																			525	45	3	0	0.302151	2.39068
																			619	53	3	0	-0.421218	1.29385
																			627	54	3	0	0.201884	0.0448632
																			705	65	3	0	-0.732616	3.84767
																			710	65	3	0	0.580645	5.07945
																			711	65	3	0	0.867384	5.06153
																			746	70	3	0	0.460117	3.11709
																			753	70	3	0	1.03114	6.82339
																			269	19	1	1	-0.0977324	0.577801
																			281	20	1	1	-3.82609	4.19922
																			305	22	1	1	-2.09334	5.61698
																			322	24	1	1	-1.40273	2.38332
																			328	24	1	1	-4.12284	4.26571
																			329	24	1	1	-2.94613	2.99096
																			330	24	1	1	-0.846447	0.954644
																			363	27	1	1	-3.11776	3.46008
																			370	28	1	1	-2.61919	4.85392
																			375	29	1	1	-4.90534	5.00763
																			394	31	1	1	-2.34319	2.95209
																			399	32	1	1	-0.771567	3.35611
																			408	34	1	1	-4.25922	7.18722
																			443	38	1	1	-0.931885	0.956487
																			660	58	1	1	-1.78307	4.22923
																			676	61	1	1	-1.07145	1.24094
																			780	73	1	1	-0.0545486	0.0563899
																			783	74	1	1	-2.1999	2.57967
																			826	82	1	1	-1.15823	2.65953
																			829	82	1	1	-3.2545	6.25813
																			269	19	2	1	-0.0359389	0.0371369
																			281	20	2	1	-0.366083	2.42141
																			305	22	2	1	0.0172275	0.152535
																			322	24	2	1	-0.315837	4.87154
																			328	24	2	1	0.0197398	5.86392
																			329	24	2	1	0.0131599	5.9985
																			330	24	2	1	0.264872	1.16884
																			363	27	2	1	0.663975	4.87573
																			370	28	2	1	-0.239749	1.28488
																			375	29	2	1	-0.0807537	10.1385
																			394	31	2	1	1.01272	3.04346
																			399	32	2	1	-0.16402	0.997757
																			408	34	2	1	0.34096	7.15717
																			443	38	2	1	-0.74114	2.6894
																			660	58	2	1	-0.576464	4.14397
																			676	61	2	1	-0.177055	1.16893
																			780	73	2	1	-0.0732167	1.4416
																			783	74	2	1	-0.760281	2.46508
																			826	82	2	1	0.286433	2.66547
																			829	82	2	1	-0.0419287	5.52261
																			269	19	3	1	0.0900852	0.0765665
																			281	20	3	1	-0.094751	0.82608
																			305	22	3	1	0.000358905	0.109466
																			322	24	3	1	-0.499955	4.15373
																			328	24	3	1	-0.235442	6.30357
																			329	24	3	1	-0.407956	5.97099
																			330	24	3	1	0.105877	2.25751
																			363	27	3	1	-0.239031	1.72514
																			370	28	3	1	0.030507	0.523404
																			375	29	3	1	-0.813638	10.1062
																			394	31	3	1	2.6742	1.98475
																			399	32	3	1	-0.00610139	0.00717811
																			408	34	3	1	0.16129	6.0227
																			443	38	3	1	-0.231494	4.05025
																			660	58	3	1	0.725288	1.47929
																			676	61	3	1	0.263063	1.95195
																			780	73	3	1	0.110543	1.58995
																			783	74	3	1	0.412741	1.83042
																			826	82	3	1	-0.103644	2.41176
																			829	82	3	1	-0.502624	4.82111

## Sheet: Fig S3c
	Response (Spikes/s)				Response (Spikes/s)					Spontaneous firing (Spikes/s)				Spontaneous firing (Spikes/s)					For mixed-effects anova								RESPONSE											SPONTANEOUS
	Early night (1)				Early day (0)					Early night (1)				Early day (0)					CELL ID	SLICE ID	DRUG (1-3)	TIME	RESP	SPONT			Type III Tests of Fixed Effectsa											Type III Tests of Fixed Effectsa
	Baseline (1)	BIC (2)	BIC+iGlu-X (3)		Baseline (1)	BIC (2)	BIC+iGlu-X (3)			Baseline (1)	BIC (2)	BIC+iGlu-X (3)		Baseline (1)	BIC (2)	BIC+iGlu-X (3)			29	2	1	0	-5.61131	6.02104			Source	Numerator df	Denominator df	F	Sig.							Source	Numerator df	Denominator df	F	Sig.
	-1.46611	12.0535	-0.322656		-5.61131	14.909	0.231494			1.49229	0.671153	1.82623		6.02104	8.26882	7.06505			36	3	1	0	-0.38863	0.439851			Intercept	1	18.21	12.574	0.002							Intercept	1	12.698	11.261	0.005
	-2.36198	10.5952	-0.197757		-0.38863	1.92481	-0.0810036			2.75424	1.94228	1.8029		0.439851	2.77254	3.36918			49	4	1	0	-0.515951	0.869575			DRUG	2	17.267	23.759	0							DRUG	2	21.979	0.449	0.644
	-0.405649	3.61131	-0.0685509		-0.515951	2.3555	0.256604			0.412464	0.109466	0.0705847		0.869575	0.73755	0.503145			62	5	1	0	-1.06722	1.5513			TIME	1	18.21	0.016	0.9							TIME	1	12.698	0.01	0.922
	-3.51332	1.38035	0.671512		-1.06722	1.12301	0.0643306			5.17362	0.620906	0.412143		1.5513	0.169882	0.102426			230	16	1	0	-3.80072	4.3399			DRUG * TIME	2	17.267	0.142	0.869							DRUG * TIME	2	21.979	0.372	0.693
	-1.83852	10.5148	0.274204		-3.80072	3.55747	0.199192			1.88998	4.05922	4.50785		4.3399	0.442052	0.184836			508	44	1	0	-1.41311	1.62572			a Dependent Variable: RESP.											a Dependent Variable: SPONT.
	-0.336886	6.82853	-0.692328		-1.41311	18.442	-0.00898473			0.342588	2.00389	1.6384		1.62572	2.40108	0.00898473			751	70	1	0	-0.238771	0.267679
	-2.17182	8.31045	-0.129206		-0.238771	4.22066	0.535846			2.34063	1.99731	1.71437		0.267679	4.86852	4.86077			29	2	2	0	14.909	8.26882
	-0.693223	1.22115	0.662539							1.92332	2.19415	1.74488							36	3	2	0	1.92481	2.77254
	-1.73782	15.2865	0.263437							1.84176	7.51129	8.72619							49	4	2	0	2.3555	0.73755
	-1.49634	1.93378	0.986164							2.10628	1.58816	1.24588							62	5	2	0	1.12301	0.169882
	-0.752105	2.35155	-0.150943							0.899471	1.50621	0.920635							230	16	2	0	3.55747	0.442052
																			508	44	2	0	18.442	2.40108
																			751	70	2	0	4.22066	4.86852
																			29	2	3	0	0.231494	7.06505
																			36	3	3	0	-0.0810036	3.36918
																			49	4	3	0	0.256604	0.503145
																			62	5	3	0	0.0643306	0.102426
																			230	16	3	0	0.199192	0.184836
																			508	44	3	0	-0.00898473	0.00898473
																			751	70	3	0	0.535846	4.86077
																			316	23	1	1	-1.46611	1.49229
																			352	26	1	1	-2.36198	2.75424
																			353	26	1	1	-0.405649	0.412464
																			376	29	1	1	-3.51332	5.17362
																			441	38	1	1	-1.83852	1.88998
																			442	38	1	1	-0.336886	0.342588
																			445	38	1	1	-2.17182	2.34063
																			657	58	1	1	-0.693223	1.92332
																			781	73	1	1	-1.73782	1.84176
																			809	79	1	1	-1.49634	2.10628
																			810	79	1	1	-0.752105	0.899471
																			316	23	2	1	12.0535	0.671153
																			352	26	2	1	10.5952	1.94228
																			353	26	2	1	3.61131	0.109466
																			376	29	2	1	1.38035	0.620906
																			441	38	2	1	10.5148	4.05922
																			442	38	2	1	6.82853	2.00389
																			445	38	2	1	8.31045	1.99731
																			657	58	2	1	1.22115	2.19415
																			781	73	2	1	15.2865	7.51129
																			809	79	2	1	1.93378	1.58816
																			810	79	2	1	2.35155	1.50621
																			316	23	3	1	-0.322656	1.82623
																			352	26	3	1	-0.197757	1.8029
																			353	26	3	1	-0.0685509	0.0705847
																			376	29	3	1	0.671512	0.412143
																			441	38	3	1	0.274204	4.50785
																			442	38	3	1	-0.692328	1.6384
																			445	38	3	1	-0.129206	1.71437
																			657	58	3	1	0.662539	1.74488
																			781	73	3	1	0.263437	8.72619
																			809	79	3	1	0.986164	1.24588
																			810	79	3	1	-0.150943	0.920635

## Sheet: Fig S3d
	Response (Spikes/s)				Response (Spikes/s)					Spontaneous firing (Spikes/s)				Spontaneous firing (Spikes/s)					For mixed-effects anova								RESPONSE											SPONTANEOUS
	Early night (1)				Early day (0)					Early night (1)				Early day (0)					CELL ID	SLICE ID	DRUG (1-3)	TIME	RESP	SPONT			Type III Tests of Fixed Effectsa											Type III Tests of Fixed Effectsa
	Baseline (1)	BIC (2)	BIC+iGlu-X (3)		Baseline (1)	BIC (2)	BIC+iGlu-X (3)			Baseline (1)	BIC (2)	BIC+iGlu-X (3)		Baseline (1)	BIC (2)	BIC+iGlu-X (3)			193	13	1	0	0.515556	0.232903			Source	Numerator df	Denominator df	F	Sig.							Source	Numerator df	Denominator df	F	Sig.
	1.39986	0.370031	-0.116285		0.515556	0.0448632	-0.124181			0.826087	0.666368	0.616719		0.232903	0.00897263	0.185434			533	46	1	0	1.2576	1.76619			Intercept	1	10.741	7.376	0.02							Intercept	1	8.477	24.751	0.001
	3.65909	0.463347	0.407358		1.2576	-0.998291	0.227905			2.50138	0.351727	0.535965		1.76619	1.01994	1.21489			538	46	1	0	11.6052	4.07768			DRUG	2	10.633	2.879	0.1							DRUG	2	16.959	0.134	0.876
	0.913876	-0.00215343	0		11.6052	-0.700855	0.128129			1.30703	0.000598176	0		4.07768	2.25071	3.89293			708	65	1	0	3.74092	0.911203			TIME	1	10.741	0.25	0.627							TIME	1	8.477	4.166	0.074
	4.42189	0.38044	1.02378		3.74092	0.834409	0.566308			0.541803	0.604755	2.60841		0.911203	2.37933	2.59379			732	68	1	0	14.7243	4.65919			DRUG * TIME	2	10.633	0.36	0.706							DRUG * TIME	2	16.959	0.388	0.684
					14.7243	0.975022	0.519317							4.65919	6.91824	6.20605			735	68	1	0	2.03404	2.29956			a Dependent Variable: RESP.											a Dependent Variable: SPONT.
					2.03404	-0.256963	-0.18832							2.29956	0.987122	0.681042			736	68	1	0	0.69256	0.48127
					0.69256	-0.0610961	0.0610961							0.48127	1.40881	1.01707			749	70	1	0	1.72788	0.26837
					1.72788	-0.00790656	0.0262001							0.26837	2.14555	2.9825			193	13	2	0	0.0448632	0.00897263
																			533	46	2	0	-0.998291	1.01994
																			538	46	2	0	-0.700855	2.25071
																			708	65	2	0	0.834409	2.37933
																			732	68	2	0	0.975022	6.91824
																			735	68	2	0	-0.256963	0.987122
																			736	68	2	0	-0.0610961	1.40881
																			749	70	2	0	-0.00790656	2.14555
																			193	13	3	0	-0.124181	0.185434
																			533	46	3	0	0.227905	1.21489
																			538	46	3	0	0.128129	3.89293
																			708	65	3	0	0.566308	2.59379
																			732	68	3	0	0.519317	6.20605
																			735	68	3	0	-0.18832	0.681042
																			736	68	3	0	0.0610961	1.01707
																			749	70	3	0	0.0262001	2.9825
																			286	20	1	1	1.39986	0.826087
																			327	24	1	1	3.65909	2.50138
																			350	26	1	1	0.913876	1.30703
																			769	71	1	1	4.42189	0.541803
																			286	20	2	1	0.370031	0.666368
																			327	24	2	1	0.463347	0.351727
																			350	26	2	1	-0.00215343	0.000598176
																			769	71	2	1	0.38044	0.604755
																			286	20	3	1	-0.116285	0.616719
																			327	24	3	1	0.407358	0.535965
																			350	26	3	1	0	0
																			769	71	3	1	1.02378	2.60841

## Sheet: Fig S3e
	Response (Spikes/s)				Response (Spikes/s)					Spontaneous firing (Spikes/s)				Spontaneous firing (Spikes/s)					For mixed-effects anova								RESPONSE											SPONTANEOUS
	Early night (1)				Early day (0)					Early night (1)				Early day (0)					CELL ID	SLICE ID	DRUG (1-3)	TIME	RESP	SPONT			Type III Tests of Fixed Effectsa											Type III Tests of Fixed Effectsa
	Baseline (1)	BIC (2)	BIC+iGlu-X (3)		Baseline (1)	BIC (2)	BIC+iGlu-X (3)			Baseline (1)	BIC (2)	BIC+iGlu-X (3)		Baseline (1)	BIC (2)	BIC+iGlu-X (3)			2	1	1	0	4.8429	2.10565			Source	Numerator df	Denominator df	F	Sig.							Source	Numerator df	Denominator df	F	Sig.
	31.1834	18.5714	0.0473755		4.8429	5.06415	-0.0118598			4.3081	1.4142	1.26933		2.10565	1.87349	2.41749			4	1	1	0	6.96451	2.15256			Intercept	1	90.19	85.718	0							Intercept	1	20.636	11.98	0.002
	1.58523	3.70498	0.628443		6.96451	5.5092	0.836298			1.57143	4.33617	4.31823		2.15256	2.43936	3.16143			13	2	1	0	1.82128	1.54578			DRUG	2	45.668	39.899	0							DRUG	2	67.744	0.951	0.391
	2.29137	1.95101	0.407716		1.82128	2.46703	0.371108			1.28088	1.48048	1.71975		1.54578	1.72939	1.9985			16	2	1	0	9.17303	2.03851			TIME	1	90.19	0.012	0.913							TIME	1	20.636	0.586	0.453
	1.17642	1.02432	0.342755		9.17303	9.23907	-0.0663975			0.609131	0.973232	0.955286		2.03851	1.70848	1.32316			19	2	1	0	6.98341	0.690464			DRUG * TIME	2	45.668	0.001	0.999							DRUG * TIME	2	67.744	0.406	0.668
	4.28075	10.3426	-0.0402516		6.98341	10.7814	-0.123822			0.089257	0.220727	0.752321		0.690464	1.45938	2.05354			24	2	1	0	4.66053	4.42789			a Dependent Variable: RESP.											a Dependent Variable: SPONT.
	0.986335	1.12768	0.0573477		4.66053	19.0556	1.76653			0.285944	0.169882	0.105735		4.42789	12.2443	16.5952			39	3	1	0	9.48851	0.928854
	1.05328	3.88838	0		9.48851	2.5048	0.0770609			0.254198	0.151937	0		0.928854	2.82937	3.92951			66	5	1	0	1.14268	1.20618
	6.80097	6.12687	-0.677972		1.14268	6.82746	0.0298293			19.4017	19.6836	16.8614		1.20618	1.10064	0.793052			67	5	1	0	4.08719	1.131
	4.82655	4.88111	0.939136		4.08719	1.94311	0.00395328			4.52473	5.34769	5.34171		1.131	0.432481	0.165319			68	5	1	0	3.63994	2.07944
	2.97778	2.05283	-0.447196		3.63994	3.84962	0.654447			2.01403	2.09164	2.14446		2.07944	1.61687	1.41			91	7	1	0	9.67398	1.15137
	3.69124	6.40539	0.377568		9.67398	5.19551	-0.0115004			2.11456	1.33393	1.6725		1.15137	0.521609	0.503744			97	7	1	0	2.58026	1.88291
	7.30476	5.0142	-0.00538358		2.58026	3.55496	0.225337			5.83759	4.73315	3.39405		1.88291	5.50441	5.44594			98	7	1	0	1.82692	0.140557
	1.87095	3.74268	-0.144639		1.82692	2.39713	-0.834142			0.514148	0.85894	1.0151		0.140557	1.1814	1.52441			99	7	1	0	10.93	1.36255
	0.803449	1.7086	0.25913		10.93	13.3832	-0.231806			0.411335	3.81601	2.86347		1.36255	2.16719	2.80683			100	7	1	0	4.40235	0.0287555
	0.792911	1.22925	0.346547		4.40235	6.94302	-0.430189			0.0356752	1.19336	0.284084		0.0287555	1.55227	3.90117			105	7	1	0	1.6951	1.4755
	1.63798	5.76797	0.600721		1.6951	1.95747	0.631447			0.0200242	0.486915	1.20781		1.4755	2.24794	2.0617			108	7	1	0	4.102	2.14861
					4.102	4.87716	-0.0222821							2.14861	2.98549	3.30338			181	13	1	0	1.85192	3.63319
					1.85192	5.46577	0.0825482							3.63319	3.25168	3.41259			185	13	1	0	4.72806	2.58398
					4.72806	3.29188	0.269897							2.58398	2.6882	2.09661			187	13	1	0	3.86122	2.1772
					3.86122	1.3118	-0.0595783							2.1772	1.15089	0.398983			189	13	1	0	3.71914	4.15917
					3.71914	4.74904	0.148946							4.15917	4.46837	4.74832			192	13	1	0	1.0081	4.25334
					1.0081	1.79058	0.087214							4.25334	3.48019	3.23075			511	44	1	0	2.38979	0.454106
					2.38979	12.2943	0.141599							0.454106	1.45656	2.93501			514	44	1	0	11.4796	4.38762
					11.4796	5.79668	0.645463							4.38762	2.57096	2.87272			521	45	1	0	0.285695	0.0464208
					0.285695	0.32043	0.107527							0.0464208	0.0573477	0.0537634			623	54	1	0	13.9745	1.99103
					13.9745	5.02102	1.17111							1.99103	2.13058	0.0131599			628	54	1	0	1.47398	0.268231
					1.47398	2.08625	1.6							0.268231	0.392932	0.0711829			636	55	1	0	0.724341	0.486477
					0.724341	0.703454	0.132077							0.486477	0.978615	1.23045			645	57	1	0	0.807863	1.68305
					0.807863	1.13845	0.0638852							1.68305	1.81247	2.02901			649	57	1	0	0.237834	0.0765649
					0.237834	0.575325	0.0064603							0.0765649	0.622103	0.430088			743	69	1	0	9.43161	4.78675
					9.43161	3.62064	-0.454627							4.78675	4.78899	5.0027			2	1	2	0	5.06415	1.87349
																			4	1	2	0	5.5092	2.43936
																			13	2	2	0	2.46703	1.72939
																			16	2	2	0	9.23907	1.70848
																			19	2	2	0	10.7814	1.45938
																			24	2	2	0	19.0556	12.2443
																			39	3	2	0	2.5048	2.82937
																			66	5	2	0	6.82746	1.10064
																			67	5	2	0	1.94311	0.432481
																			68	5	2	0	3.84962	1.61687
																			91	7	2	0	5.19551	0.521609
																			97	7	2	0	3.55496	5.50441
																			98	7	2	0	2.39713	1.1814
																			99	7	2	0	13.3832	2.16719
																			100	7	2	0	6.94302	1.55227
																			105	7	2	0	1.95747	2.24794
																			108	7	2	0	4.87716	2.98549
																			181	13	2	0	5.46577	3.25168
																			185	13	2	0	3.29188	2.6882
																			187	13	2	0	1.3118	1.15089
																			189	13	2	0	4.74904	4.46837
																			192	13	2	0	1.79058	3.48019
																			511	44	2	0	12.2943	1.45656
																			514	44	2	0	5.79668	2.57096
																			521	45	2	0	0.32043	0.0573477
																			623	54	2	0	5.02102	2.13058
																			628	54	2	0	2.08625	0.392932
																			636	55	2	0	0.703454	0.978615
																			645	57	2	0	1.13845	1.81247
																			649	57	2	0	0.575325	0.622103
																			743	69	2	0	3.62064	4.78899
																			2	1	3	0	-0.0118598	2.41749
																			4	1	3	0	0.836298	3.16143
																			13	2	3	0	0.371108	1.9985
																			16	2	3	0	-0.0663975	1.32316
																			19	2	3	0	-0.123822	2.05354
																			24	2	3	0	1.76653	16.5952
																			39	3	3	0	0.0770609	3.92951
																			66	5	3	0	0.0298293	0.793052
																			67	5	3	0	0.00395328	0.165319
																			68	5	3	0	0.654447	1.41
																			91	7	3	0	-0.0115004	0.503744
																			97	7	3	0	0.225337	5.44594
																			98	7	3	0	-0.834142	1.52441
																			99	7	3	0	-0.231806	2.80683
																			100	7	3	0	-0.430189	3.90117
																			105	7	3	0	0.631447	2.0617
																			108	7	3	0	-0.0222821	3.30338
																			181	13	3	0	0.0825482	3.41259
																			185	13	3	0	0.269897	2.09661
																			187	13	3	0	-0.0595783	0.398983
																			189	13	3	0	0.148946	4.74832
																			192	13	3	0	0.087214	3.23075
																			511	44	3	0	0.141599	2.93501
																			514	44	3	0	0.645463	2.87272
																			521	45	3	0	0.107527	0.0537634
																			623	54	3	0	1.17111	0.0131599
																			628	54	3	0	1.6	0.0711829
																			636	55	3	0	0.132077	1.23045
																			645	57	3	0	0.0638852	2.02901
																			649	57	3	0	0.0064603	0.430088
																			743	69	3	0	-0.454627	5.0027
																			264	19	1	1	31.1834	4.3081
																			283	20	1	1	1.58523	1.57143
																			315	23	1	1	2.29137	1.28088
																			324	24	1	1	1.17642	0.609131
																			406	33	1	1	4.28075	0.089257
																			414	35	1	1	0.986335	0.285944
																			416	35	1	1	1.05328	0.254198
																			477	41	1	1	6.80097	19.4017
																			554	48	1	1	4.82655	4.52473
																			589	51	1	1	2.97778	2.01403
																			590	51	1	1	3.69124	2.11456
																			591	51	1	1	7.30476	5.83759
																			592	51	1	1	1.87095	0.514148
																			658	58	1	1	0.803449	0.411335
																			768	71	1	1	0.792911	0.0356752
																			770	71	1	1	1.63798	0.0200242
																			264	19	2	1	18.5714	1.4142
																			283	20	2	1	3.70498	4.33617
																			315	23	2	1	1.95101	1.48048
																			324	24	2	1	1.02432	0.973232
																			406	33	2	1	10.3426	0.220727
																			414	35	2	1	1.12768	0.169882
																			416	35	2	1	3.88838	0.151937
																			477	41	2	1	6.12687	19.6836
																			554	48	2	1	4.88111	5.34769
																			589	51	2	1	2.05283	2.09164
																			590	51	2	1	6.40539	1.33393
																			591	51	2	1	5.0142	4.73315
																			592	51	2	1	3.74268	0.85894
																			658	58	2	1	1.7086	3.81601
																			768	71	2	1	1.22925	1.19336
																			770	71	2	1	5.76797	0.486915
																			264	19	3	1	0.0473755	1.26933
																			283	20	3	1	0.628443	4.31823
																			315	23	3	1	0.407716	1.71975
																			324	24	3	1	0.342755	0.955286
																			406	33	3	1	-0.0402516	0.752321
																			414	35	3	1	0.0573477	0.105735
																			416	35	3	1	0	0
																			477	41	3	1	-0.677972	16.8614
																			554	48	3	1	0.939136	5.34171
																			589	51	3	1	-0.447196	2.14446
																			590	51	3	1	0.377568	1.6725
																			591	51	3	1	-0.00538358	3.39405
																			592	51	3	1	-0.144639	1.0151
																			658	58	3	1	0.25913	2.86347
																			768	71	3	1	0.346547	0.284084
																			770	71	3	1	0.600721	1.20781

## Sheet: Fig S3f
	Response (Spikes/s)				Response (Spikes/s)					Spontaneous firing (Spikes/s)				Spontaneous firing (Spikes/s)					For mixed-effects anova								RESPONSE											SPONTANEOUS
	Early night (1)				Early day (0)					Early night (1)				Early day (0)					CELL ID	SLICE ID	DRUG (1-3)	TIME	RESP	SPONT			Type III Tests of Fixed Effectsa											Type III Tests of Fixed Effectsa
	Baseline (1)	BIC (2)	BIC+iGlu-X (3)		Baseline (1)	BIC (2)	BIC+iGlu-X (3)			Baseline (1)	BIC (2)	BIC+iGlu-X (3)		Baseline (1)	BIC (2)	BIC+iGlu-X (3)			38	3	1	0	0.419087	0.913695			Source	Numerator df	Denominator df	F	Sig.							Source	Numerator df	Denominator df	F	Sig.
	0.11	3.91	0.05		0.42	3.55	0.04			0.291545	0.0179695	0.147749		0.913695	0.729774	0.0692951			40	3	1	0	0.148699	0.0172265			Intercept	1	11.591	11.504	0.006							Intercept	1	7.443	22.772	0.002
	-0.22	4.01	-0.08		0.15	1.05	0.05			0.584081	1.24241	1.02049		0.0172265	0.0861373	0.285544			41	3	1	0	0.089578	0.0764858			DRUG	2	18.078	5.982	0.01							DRUG	2	19.641	2.051	0.155
	0.08	16.7	0.97		0.09	15.55	0.26			0.0268998	1.47989	2.25991		0.0764858	1.76103	1.01195			64	5	1	0	0.0586308	0.00344887			TIME	1	11.591	0.097	0.76							TIME	1	7.443	0.027	0.874
	0.15	3.73	0		0.06	2.07	0.1			0.0660539	2.01166	2.1953		0.00344887	1.52654	1.65918			69	5	1	0	-0.568926	2.28913			DRUG * TIME	2	18.078	1.38	0.277							DRUG * TIME	2	19.641	0.915	0.417
	0.37	2.13	0.15		-0.57	2.15	0.2			0.265162	1.67848	0.117999		2.28913	2.163	2.5888			106	7	1	0	-0.0268998	0.0653324			a Dependent Variable: RESP.											a Dependent Variable: SPONT.
	0.65	3.03	-0.12		-0.03	20.95	0.97			1.92133	5.85674	0.663073		0.0653324	0.428294	0.36478			635	55	1	0	-1.11394	2.67448
					-1.11	2.21	0.48							2.67448	1.36922	1.84059			38	3	2	0	3.54886	0.729774
																			40	3	2	0	1.05231	0.0861373
																			41	3	2	0	15.5471	1.76103
																			64	5	2	0	2.07411	1.52654
																			69	5	2	0	2.14948	2.163
																			106	7	2	0	20.9517	0.428294
																			635	55	2	0	2.21265	1.36922
																			38	3	3	0	0.0394265	0.0692951
																			40	3	3	0	0.0469534	0.285544
																			41	3	3	0	0.256989	1.01195
																			64	5	3	0	0.103504	1.65918
																			69	5	3	0	0.196945	2.5888
																			106	7	3	0	0.970241	0.36478
																			635	55	3	0	0.479139	1.84059
																			268	19	1	1	0.113278	0.291545
																			287	20	1	1	-0.217391	0.584081
																			333	24	1	1	0.0806994	0.0268998
																			356	26	1	1	0.149563	0.0660539
																			431	37	1	1	0.367466	0.265162
																			435	37	1	1	0.649929	1.92133
																			268	19	2	1	3.91027	0.0179695
																			287	20	2	1	4.00538	1.24241
																			333	24	2	1	16.7027	1.47989
																			356	26	2	1	3.73082	2.01166
																			431	37	2	1	2.1258	1.67848
																			435	37	2	1	3.03275	5.85674
																			268	19	3	1	0.047854	0.147749
																			287	20	3	1	-0.0764468	1.02049
																			333	24	3	1	0.971916	2.25991
																			356	26	3	1	-0.000358905	2.1953
																			431	37	3	1	0.154178	0.117999
																			435	37	3	1	-0.116083	0.663073

## Sheet: Fig S4
		Fig S4c (ON inhibited)
		Response (Spikes/s)
		Baseline	iGlu-X	BIC	BIC+iGluX
		-1.83516	-1.85793	0.336175	0.697473
		-1.00994	-1.86152	-0.162106	0.107073
		-3.09288	0.229699	0.195603	0.280544
		Fig S4d (GABA inhibited)
		Response (Spikes/s)
		Baseline	iGlu-X	BIC	BIC+iGluX
		-3.11768	-2.58771	0.926574	1.12158
		-2.09383	-0.557157	0.0269179	-0.0197398
		-1.41666	-1.26404	-0.385225	-0.474951
		-4.11604	-4.93608	-0.300882	0.425901
		-2.94613	-2.68459	0.641244	-0.138777
		-0.850145	-1.06093	-0.271572	-0.373262
		-3.11604	-3.15298	0.597577	-0.110064
		-4.91276	-11.6746	0.359504	-0.236279
		Fig S4d (mixed)
		Response (Spikes/s)
		Baseline	iGlu-X	BIC	BIC+iGluX
		-3.80072	-2.7863	3.68536	0.174069
		-2.36198	-2.4902	7.56872	-0.36728
		-0.405649	-0.303873	3.12068	-0.0705847
		-3.51332	-1.81965	1.71198	0.395394

## Sheet: Fig S5a
		Figure S5a
		Number of cells									% cells
		Inhibited	mixed	GABA act.	Glu. Act.	Glu. Disinhib	No response	total			Inhibited	mixed	GABA act.	Glu. Act.	Glu. Disinhib	No response
	Electrical stim	5	1	2	7	2	98	115		Electrical stim	4.34783	0.869565	1.73913	6.08696	1.73913	85.2174
	Optical stim	5	0	0	0	0	110	115		Optical stim	4.34783	0	0	0	0	95.6522
	Overlap	3	0	0	0	0	96

[truncated: 10 more sheets: Fig S5c, Fig S6b, FigS6d, Fig S6e and f, FigS6g, Fig S7a, Fig S7b, Fig S7c, Fig S7d, Fig S7e]
